# Supplementary material for: Karyopherins remodel the dynamic organization of the nuclear pore complex transport barrier
Source: Nat Cell Biol. 2025 Dec 2;27(12):2089–101. doi: 10.1038/s41556-025-01812-9 (PMC12717009; doi:10.1038/s41556-025-01812-9)
Supplement: Supplementary file 11 — Supplementary Tables 1–4 and Light Microscopy Reporting Table. [file 41556_2025_1812_MOESM11_ESM.xlsx]

## Sheet: Supplementary Table 1
Supplementary Table 1. Properties of S. cerevisiae FG Nups
S. cerevisiae	AAs in disordered domaina	Predicted hydrodynamic diameter 1a	Cohesivenessa	Copy numberb	Number of FG repeatsc
Nup159	387-1071	13.4	Non-cohesive	16	25
Nup100	1-610	9.8	Cohesive	16	44
Nup100	611-800	7.4	Non-cohesive
Nup116	172-764	9.8	Cohesive	16	42
Nup116	765-960	7.6	Non-cohesive
Nup42	1-382	8.2	Cohesive	8	18
Nup49	1-251	5	Cohesive	32	16
Nsp1	1-186	6.2	Cohesive	48	33
Nsp1	187-617	12.4	Non-cohesive
Nup57	1-255	6.8	Cohesive	32	16
Nup145N	1-242	5	Cohesive	16	11
Nup145N	243-433	6.4	Non-cohesive
Nup1	220-797	13.6	Non-cohesive	8	17
Nup1	798-1076	7.2	Cohesive
Nup2	160-800	12.6	Non-cohesive	16	12
Nup60	389-539	6.6	Non-cohesive	16	4

## Sheet: Supplementary Table 2
Supplementary Table 2. FG repeat and FG domain concentrations in yeast WT, ΔFG and Nsp1FGx2 NPCs and NuPODs
	Volume	FG repeat		FG domain
	nm3	mg/ml	mM	mg/ml	mM
Isolated WT yNPCa	~157,963b	~13	~53	~96	~2.3
Isolated ΔFG yNPCa	~157,963b	~6	~27	~40	~1.1
Isolated Nsp1FGx2 yNPCa	~157,963b	~16	~69	~124	~2.8
In situ WT yNPCa	~194,190b	~10	~43	~78	~1.9
NuPOD	~84780	~5	~21	~39	~0.6

## Sheet: Supplementary Table 3
Supplementary Table 3. Strains used in this study.
Name	SOURCE	IDENTIFIER
MATα ade2-1 ura3-1 his3-11,15 trp1-1 leu2-3,112 can1-100	Euroscarf	W303α (parental)
MATα ade2-1 ura3-1 his3-11,15 trp1-1 leu2-3,112 can1-100 MLP1-PPX-ProteinA::HIS5	2	Mlp1ppxPrA
trp1-1 lys2 ura3 leu2 his3 Flag-LoxP-nsp1DFGDFxFG T7-LoxP-Nup1DFxFG myc-LoxP-nup2DFxFG myc-LoxP-nup60DFxF HA-LoxP-Nup42DFG my-LoxP-Nup159DFG	3	SWY3062
trp1-1 lys2 ura3 leu2 his3 Flag-LoxP-nsp1DFGDFxFG T7-LoxP-Nup1DFxFG myc-LoxP-nup2DFxFG myc-LoxP-nup60DFxF HA-LoxP-Nup42DFG my-LoxP-Nup159DFG MLP1-PPX-ProteinA::HIS5	This study	DeltaFG, Mlp1-PPX-PrA
MATα ade2-1 ura3-1 his3-11,15 trp1-1 leu2-3,112 can1-100 nsp1::NatMX4 pRS416-NSP1	This study	DeltaNsp1
MATα ade2-1 ura3-1 his3-11,15 trp1-1 leu2-3,112 can1-100 nsp1::NatMX4 p410-ADH1pr-NSP1(1-591)-NSP1(2-565)-NSP1(592-824)::KanMX MLP1-PPX-ProteinA::HIS5	This study	Nsp1FGx2, Mlp1-PPX-PrA
MATα ade2-1 ura3-1 his3-11,15 trp1-1 leu2-3,112 can1-100 KAP95-link-ymNeongreen::URA3	This study	W303, Kap95-mNeongreen
MATα ade2-1 ura3-1 his3-11,15 trp1-1 leu2-3,112 can1-100 MLP1-PPX-ProteinA::HIS5 KAP95-link-ymNeongreen::URA3	This study	Mlp1ppxPrA, Kap95-mNeongreen
MATα ade2-1 ura3-1 his3-11,15 trp1-1 leu2-3,112 can1-100 nsp1::NatMX4 p410-ADH1pr-NSP1(1-591)-NSP1(2-565)-NSP1(592-824)::KanMX MLP1-PPX-ProteinA::HIS5 KAP95-link-ymNeongreen::URA3	This study	Nsp1FGx2, Mlp1-PPX-PrA, Kap95-mNeongreen
MATa his3Δ1 leu2Δ0 met15Δ0 ura3Δ0 pGAL1-GFP-Nup100FG	This study	GFP-Nup100FG
MATa his3Δ1 leu2Δ0 met15Δ0 ura3Δ0 pGAL1-GFP-Nup153FG	This study	GFP-Nup153FG
MATa his3Δ1 leu2Δ0 met15Δ0 ura3Δ0 pGAL1-GFP-Nup116FG	This study	GFP-Nup116FG
MATa his3Δ1 leu2Δ0 met15Δ0 ura3Δ0 pGAL1-GFP-Nup159SFG	This study	GFP-Nup159SFG
MATa his3Δ1 leu2Δ0 met15Δ0 ura3Δ0 pGAL1-GFP-Nsp1FG	This study	GFP-Nsp1FG
MATa his3Δ1 leu2Δ0 met15Δ0 ura3Δ0 pGAL1-GFP-Nup60FG	This study	GFP-Nup60FG
MATa his3Δ1 leu2Δ0 met15Δ0 ura3Δ0 nup100-GFP::His3MX6	ThermoFisher	Nup100-GFP
MATa his3Δ1 leu2Δ0 met15Δ0 ura3Δ0 nup133-GFP::His3MX6	ThermoFisher	Nup133-GFP
MATa his3Δ1 leu2Δ0 met15Δ0 ura3Δ0 nup159-GFP::His3MX6	ThermoFisher	Nup159-GFP
MATa his3Δ1 leu2Δ0 met15Δ0 ura3Δ0 nsp1-GFP::His3MX6	ThermoFisher	Nsp1-GFP
MATa his3Δ1 leu2Δ0 met15Δ0 ura3Δ0 nup60-GFP::His3MX6	ThermoFisher	Nup60-GFP
MATa his3Δ1 leu2Δ0 met15Δ0 ura3Δ0 nup1-GFP::His3MX6	ThermoFisher	Nup1-GFP
MATα ade2-1 ura3-1 his3-11,15 trp1-1 leu2-3,112 can1-100 TEFF-mCherry-WALP-HDEL::Leu2 pGAL1-GFP-Nup100FG	This study	mCherry-WALP-HDEL, GFP-Nup100FG
MATα ade2-1 ura3-1 his3-11,15 trp1-1 leu2-3,112 can1-100 MLP1-PPX-ProteinA::HIS5 TEFF-mCherry-WALP-HDEL::Leu2 pGAL1-GFP-Nup100FG	This study	Mlp1-PPX-PrA, mCherry-WALP-HDEL, GFP-Nup100FG
MATα ade2-1 ura3-1 his3-11,15 trp1-1 leu2-3,112 can1-100 nsp1::natMX4 p410-ADH1pr-NSP1(1-591)-NSP1(2-565)-NSP1(592-824)::KanMX MLP1-PPX-ProteinA::HIS5 TEFF-mCherry-WALP-HDEL::Leu2 pGAL1-GFP-Nup100FG	This study	Nsp1FGx2, Mlp1-PPX-PrA, mCherry-WALP-HDEL, GFP-Nup100FG
trp1-1 lys2 ura3 leu2 his3 Flag-LoxP-nsp1DeltaFGDeltaFxFG T7-LoxP-Nup1DeltaFxFG myc-LoxP-nup2DeltaFxFG myc-LoxP-nup60DeltaFxF HA-LoxP-Nup42DeltaFG my-LoxP-Nup159DeltaFG MLP1-PPX-ProteinA::HIS5 TEFF-mCherry-WALP-HDEL::Leu2 pGAL1-GFP-Nup100FG	This study	DeltaFG, Mlp1-PPX-PrA, mCherry-WALP-HDEL, GFP-Nup100FG
MATα ade2-1 ura3-1 his3-11,15 trp1-1 leu2-3,112 can1-100 pGAL1-mCherry-L-TM pGAL1-MG4	This study	W303, mCherry-L-TM, MG4
MATα ade2-1 ura3-1 his3-11,15 trp1-1 leu2-3,112 can1-100 nsp1::natMX4 p410-ADH1pr-NSP1(1-591)-NSP1(2-565)-NSP1(592-824)::KanMX pGAL1-mCherry-L-TM pGAL1-MG4	This study	Nsp1FGx2, mCherry-L-TM, MG4
trp1-1 lys2 ura3 leu2 his3 Flag-LoxP-nsp1DeltaFGDeltaFxFG T7-LoxP-Nup1DeltaFxFG myc-LoxP-nup2DeltaFxFG myc-LoxP-nup60DeltaFxF HA-LoxP-Nup42DeltaFG my-LoxP-Nup159DeltaFG pGAL1-mCherry-L-TM pGAL1-MG4	This study	DeltaFG, mCherry-L-TM, MG4

## Sheet: Supplementary Table 4
Supplementary Table 4. Plasmids used in this study.
Name	SOURCE	IDENTIFIER
pAG25	Euroscarf	dominant marker gene deletion cassette: pAgTEF1-natMX4-tAgTEF1
PLPC19	4	pRS416-NSP1
pYX242-SV40NLS-GFP-PrA	5	#202 (http://ncdir.org)
p410 Adh1 Nsp1FGx2	This study	p410 plasmid with NSP1(1-591)-(2-565)-(592-824) under control of yeast Adh1 promoter and terminator
pGAL1-GFP-Nup100FG	This study	Adapted from pACM0216, GAL1 promoter, N-term GFP tag Nup100FG domain, His3+ selection marker
pGAL1-GFP-Nup116FG	This study	As above, Nup116FG domain
pGAL1-GFP-Nup153FG	This study	As above, Nup153FG domain
pGAL1-GFP-Nup159SFG	This study	As above, Nup159SFG domain
pGAL1-GFP-Nsp1FG	This study	As above, Nsp1FG domain
pGAL1-GFP-Nup60FG	This study	As above, Nup60FG domain
pGAL1-GFP-Nup100FG	This study	Adapted from pACM021, GAL1 promoter, N-term GFP tag Nup100FG domain, Ura3+ selection marker
pTEFF-mCherry-WALP-HDEL::Leu	This study	mCherry N-term tagged NE/ER marker protein under constitutive TEFF promoter, Leu2 selection marker
pGAL1-mCherry-L-TM	6	pUG36, mCherry-linker(180)-TM under GAL1 promoter URA selection marker
pGAL1-MG4	7	MBP-4xGFP under GAL1 promoter His selection marker
pFA6a-link-ymNeongreen-URA3	Addgene8	Addgene #168059

## Sheet: Supplementary Table 5
Light microscopy reporting table
Please fill out each cell as directed, instructions in italics can be deleted as you complete each cell.
Hardware
Instrument and Camera	Except for Fig. 3d and ED Fig. 6: a point scanning confocal LSM880 Inverted microscope with Airyscan detector (Zeiss) built on a Zeiss Axio Observer stand (Intelligent Imaging Innovations GmbH) and EMCCD camera (Evolve(R) 512, Photometrics)
	For Fig. 3d and ED Fig. 6: DeltaVision Elite (IMSOL image solutions) and EDGE / sCMOS_5.5 camera
Resolution	Except for Fig. 3d and ED Fig. 6: 1.4NA 63x plane apochromat objective (Plan-Apochromal 63x/1.4 Oil DIC M27)
	Objective	Magnification / NA	Medium	Contrast	Working Distance
	PLAN APO	63x / 1.40	oil	DIC	0.19 mm
	For Fig. 3d and ED Fig. 6: Olympus UPlanSApo, 100x, NA 1.4
Filters and Light Sources	LASER LINES
	Wavelengths (nm)	Type
	405	Solid state, 5mW
	488	Solid state, 10mW
	555	Solid state, 10mW
	639	Solid state, 5mW
	FILTER CUBES
	Fluorochromes	Excitation	Dichroic	Emission
	Blue	G 365	FT 395	420 - 470
	Green	450 - 490	FT 495	500 - 550
	Red	540 - 552	FT 560	575 - 640
Quality Control
Is this the first report of the instrument? If yes, response to the below points is required and providing validation data is encouraged.
Yes	TRUE
No	FALSE
For all instruments, confirm that the following quality control processes were run:
n/a	Confirmed
FALSE	TRUE	Field homogeneity is assessed.
FALSE	TRUE	Illumination power stability is tested.
FALSE	TRUE	Stage drift is assessed.
FALSE	TRUE	Camera/detector noise is measured.
Methodology
Sample preparation and imaging	For ED Fig. 4: VECTASHIELD® PLUS Antifade Mounting Medium (H-1900), 25°C
	For Fig. 3 and ED Fig. 6: Growth medium, 30°C
	For Fig. 4a and ED Fig. 8a:TBS buffer; 25°C
Fluorophores	For ED Fig. 4: AlexaFlour-568 (Ex. 488; Em 518/17) (A20341, ThermoFisher) , AlexaFlour-647 (Ex. 633; Em 633-735) (A30632, ThermoFisher), FLUX680 (Ex 633; Em 633-735) (FX680-0003-1MG, abberior); GFP (Ex 488; Em 518/17), mCherry (Ex 633; Em 633-735)
	For Fig. 3a,b,c: mNeonGreen (Ex. 488; Em. 539/23), GFP (Ex. 488; Em. 539/23)
	For Fig. 3d and ED Fig. 6: GFP (Ex. 475/28; Em. 528/48), mCherry (Ex. 623/22; Em. 679/34)
	For Fig. 4a and ED Fig. 8a: AlexaFlour-568 (Ex. 488; Em 518/17) (A20341, ThermoFisher) , AlexaFlour-647 (Ex. 633; Em 633-735) (A20347, ThermoFisher), FMAL (Ex.488 , Em 518/17)
Acquisition
Software	Except for Fig. 3d and ED Fig. 6: ZEN (black edition) desk 2.3
	For Fig. 3d and ED Fig. 6: DeltaVision Experiment Designer (version: 7.0.0 Release RC6)
Enhancements	–
Imaging parameters	For ED Fig. 4:	Exposure time per pixel: 1.75 µs.
	For Fig. 3a,b,c:	Exposure time per pixel: 0.77 µs (for mKap95-NeonGreen) or 1.54 µs (for NLS-GFP-PrA).
	For Fig. 3d and ED Fig. 6:	Exposure time per pixel: 0.30 secs
	For Fig. 4a and ED Fig. 8a:	Exposure time per pixel: 1.75 µs.
Size	For ED Fig. 4:	Pixel size: 0.01 x 0.01 µm;
	For Fig. 3a,b,c:	Pixel size: 0.01 x 0.01 µm (for Kap95-mNeonGreen) or 0.05 x 0.05 µm (for NLS-GFP-PrA).
	For Fig. 3d and ED Fig. 6:	Pixel size: 0.06454 x 0.06454 x 0.2 µm
	For Fig. 4a and ED Fig. 8a:	Pixel size: 0.01 x 0.01 µm;
Image Processing
Software	For Fig. 3a: Kap95-mNeonGreen was imaged using Aryscan detector with follwing deconvolution using AiryscanSR 2D (strength 6) in ZEN (black edition) desk 2.3 aquisition software
	For Fig. 3d and ED Fig. 6, Resolve3D softWoRx-Acquire Version: 7.0.0 Release RC6
Workflow	Except for Fig. 3d and ED Fig. 6, all images were analized using Fiji (ImageJ 1.54p)
	For Fig. 3d and ED Fig. 6, deconvolution by softWoRx standard seting; selection of regions of interest and generating maximal projections (if indicated) in Fiji Image J
